# Supplementary material for: Fast and Non-Destructive Profiling of Commercial Coffee Aroma under Three Conditions (Beans, Powder, and Brews) Using GC-IMS
Source: Molecules. 2022 Sep 23;27(19):6262. doi: 10.3390/molecules27196262 (PMC9572980; doi:10.3390/molecules27196262)
Supplement: Supplementary file 1 [file molecules-27-06262-s001.zip]

Archive with 1 entries (1 files):
- molecules-1905483-Supplementary.pdf
